# Supplementary material for: An effective N6-methyladenosine-related long non-coding RNA prognostic signature for predicting the prognosis of patients with bladder cancer
Source: BMC Cancer. 2021 Nov 21;21:1256. doi: 10.1186/s12885-021-08981-4 (PMC8607649; doi:10.1186/s12885-021-08981-4)
Supplement: Supplementary file 8 — Additional file 8: Table S4. The relationship between risk score and survival in 33 kinds of tumors. [file 12885_2021_8981_MOESM8_ESM.xlsx]

## Sheet: Sheet1
Table S4. The relationship between risk score and survival in 33 kinds of tumors.
Cancertype	Overall survival					Disease-specific survival
	HR	HR.95L	HR.95H	pvalue		HR	HR.95L	HR.95H	pvalue
ACC	0.831022	0.178428	3.87045	0.81358		0.873501	0.181546	4.20282	0.866008
BLCA	5.02522	3.01231	8.38319	6.28267e-10		5.78009	3.04841	10.9596	7.67953e-08
BRCA	1.12637	0.649526	1.9533	0.671801		1.46603	0.710734	3.02398	0.300383
CESC	1.26658	0.479993	3.34219	0.63311		1.21015	0.395768	3.70031	0.738007
CHOL	1.33737	0.26797	6.67449	0.723017		1.47778	0.273679	7.97954	0.649894
COAD	0.378987	0.180347	0.796418	0.010445		0.406711	0.157637	1.04933	0.0628309
DLBC	0.329794	0.0349333	3.11348	0.332827		0.120338	0.00501734	2.88622	0.191505
ESCA	1.04536	0.423978	2.57745	0.923243		1.25667	0.447004	3.53291	0.664864
GBM	1.15257	0.664608	1.99878	0.613214		1.08412	0.596379	1.97076	0.791103
HNSC	1.53066	0.489626	4.78513	0.464162		1.20194	0.262438	5.50474	0.812725
KICH	0.0109354	0.000204268	0.585424	0.0261746		0.0128107	0.000143588	1.14295	0.0572164
KIRC	0.744256	0.601885	0.920304	0.00639838		0.737674	0.561051	0.9699	0.0293443
KIRP	0.60817	0.28138	1.31449	0.206014		0.879737	0.332445	2.32801	0.796357
LAML	1.13962	0.779418	1.66628	0.500146		—	—	—	—
LGG	0.328715	0.110756	0.9756	0.0450197		0.294198	0.0924412	0.936297	0.0383213
LIHC	0.477936	0.196972	1.15967	0.102591		0.432603	0.142011	1.31782	0.140382
LUAD	0.979623	0.60583	1.58404	0.933083		0.75987	0.398282	1.44973	0.404744
LUSC	1.24283	0.762251	2.02639	0.383453		1.19286	0.564934	2.51872	0.643751
MESO	1.4338	0.371364	5.53576	0.601124		0.835485	0.171642	4.06682	0.823845
OV	1.5549	0.996361	2.42653	0.0519067		1.70004	1.04627	2.76232	0.0321468
PAAD	2.72849	1.18839	6.26451	0.0179341		3.5605	1.34392	9.43298	0.0106316
PCPG	0.318992	0.00794676	12.8047	0.544184		0.0349674	0.000634572	1.92684	0.101145
PRAD	0.458478	0.0897186	2.34291	0.34876		0.351928	0.0288588	4.29169	0.413124
READ	1.82892	0.372875	8.97069	0.456822		0.884434	0.0951795	8.21841	0.914015
SARC	0.807062	0.390235	1.66912	0.56315		0.870046	0.389614	1.9429	0.734144
SKCM	2.20594	1.42454	3.41597	0.000391333		1.94615	1.2153	3.1165	0.00557777
STAD	1.82205	1.00597	3.30016	0.047747		1.53631	0.726268	3.24982	0.261323
TGCT	0.127768	0.000928407	17.5834	0.41284		0.117493	0.000814017	16.9587	0.398611
THCA	0.878941	0.0854433	9.04152	0.913596		0.0962456	0.00639347	1.44885	0.0906519
THYM	0.848344	0.0482282	14.9225	0.910488		13.7762	0.136863	1386.68	0.264961
UCEC	1.32483	0.693131	2.53224	0.394759		1.65641	0.720617	3.80743	0.234678
UCSE	4.44598	0.935239	21.1354	0.0606843		5.98946	1.14941	31.2106	0.0335623
UVM	0.194294	0.0479844	0.786719	0.0216669		0.179965	0.0418895	0.77316	0.0211178
